# Supplementary material for: Placental Growth Factor Secreted from Placenta-Derived Mesenchymal Stem Cells Improves Ovarian Function in TAA-Injured Rats via Antioxidant Effects
Source: Antioxidants (Basel). 2026 May 10;15(5):603. doi: 10.3390/antiox15050603 (PMC13203319; doi:10.3390/antiox15050603)
Supplement: Supplementary file 1 [file antioxidants-15-00603-s001.zip]

Archive with 1 entries (1 files):
- antioxidants-4266857-supplementary.pdf
